# Supplementary material for: Does the Heel’s Dissipative Energetic Behavior Affect Its Thermodynamic Responses During Walking?
Source: Front Bioeng Biotechnol. 2022 Jun 27;10:908725. doi: 10.3389/fbioe.2022.908725 (PMC9271620; doi:10.3389/fbioe.2022.908725)
Supplement: Supplementary file 2 [file Table1.XLSX]

## Sheet: Sheet1
SubjectNum	AddedMassCond	Before_Heel_Temp(°C)	Delta_Heel_Temp(°C)	After_Treadmill_Temp(°C)	Neg_Work_Heel(J)	Neg_Work_Heel_10Min(J)	Net_Work_Heel(J)	Net_Work_Heel_10Min(J)	Impulse_Heel_Abs_Z(Ns)	Impulse_Heel_Abs_Z_10min(Ns)	Impulse_Heel_Mag_XY(Ns)	Impulse_Heel_Mag_XY_10min(Ns)	Weight(kg)	Height(cm)	R_FootLength(cm)	Gender(F/M)
1	0	26.3	4.9	29.4	-3.37816	-1874.28	-2.90065	-1609.34	215.543	119588	28.3806	15746.1	111.43	181	28	M
1	15	26.9	3	29.6	-4.87903	-2736.42	-3.98207	-2233.36	230.52	129301	35.8663	20117.8	111.43	181	28	M
1	30	25.2	7.1	31	-4.78698	-2698.42	-3.56252	-2008.19	259.321	146179	37.4849	21130.2	111.43	181	28	M
2	0	25.2	2.8	29.5	-2.56155	-1530.2	-2.41475	-1442.5	80.411	48035.1	12.2027	7289.54	65.5	168	25.2	M
2	15	25.1	3.8	29.3	-3.01478	-1807.93	-2.92451	-1753.79	90.5229	54285.7	12.9128	7743.7	65.5	168	25.2	M
2	30	24.8	5.1	29.4	-2.87703	-1721.39	-2.68917	-1608.99	100.048	59861.1	14.9404	8939.17	65.5	168	25.2	M
3	0	24.6	4.4	32.3	-3.82309	-2119.68	-3.65	-2023.71	108.962	60412.8	17.8146	9877.16	78.5	175	24.5	M
3	15	24.3	4.8	31.6	-3.64209	-2029.81	-3.5263	-1965.28	137.928	76869.9	22.7669	12688.4	78.5	175	24.5	M
3	30	25	1.8	29.8	-4.18441	-2326.82	-4.0771	-2267.15	143.761	79941.2	24.0189	13356.1	78.5	175	24.5	M
4	0	26.4	3.4	29.3	-2.85293	-1569.79	-2.75839	-1517.77	107.714	59268.2	17.3631	9553.84	72	175	24	F
4	15	25.4	5	30	-2.57098	-1468.19	-2.555	-1459.06	109.392	62469.5	18.1104	10342.2	72	175	24	F
4	30	26.1	5.1	29.3	-3.03703	-1688	-2.99725	-1665.89	120.344	66887.8	20.5024	11395.3	72	175	24	F
5	0	31.2	0.9	26.7	-4.3547	-2286.96	-4.22317	-2217.89	245.857	129117	38.4184	20176.3	125.5	182	28	M
5	15	32.4	1.1	26.8	-4.74329	-2387.5	-4.58688	-2308.77	250.04	125856	37.701	18976.5	125.5	182	28	M
5	30	29.6	3	30.4	-4.97539	-2628.52	-4.70263	-2484.42	298.201	157541	45.5591	24069.1	125.5	182	28	M
6	0	25.8	3	28.8	-5.41288	-3045.05	-5.29498	-2978.73	222.712	125288	35.0354	19709.4	90.36	174	25	M
6	15	24.8	4.7	30.1	-4.06366	-2309.43	-3.9866	-2265.64	203.015	115376	34.6893	19714.4	90.36	174	25	M
6	30	23.6	5.4	29.5	-4.86798	-2795.65	-4.64769	-2669.13	225.776	129661	38.2115	21944.6	90.36	174	25	M
7	0	27.3	3.9	30.5	-2.80059	-1513.58	-2.497	-1349.51	186.895	101008	27.6122	14923.1	94.25	180	26	M
7	15	28.4	3.1	29.6	-3.52884	-1897.12	-2.76142	-1484.55	226.283	121651	34.0564	18308.9	94.25	180	26	M
7	30	24.2	5.2	30.1	-3.35943	-1799.7	-2.9693	-1590.7	188.694	101087	30.5456	16363.8	94.25	180	26	M
8	0	31.9	-1.3	25	-5.35417	-3185.69	-4.97254	-2958.62	192.759	114690	27.0209	16077.2	135.62	174	26	M
8	15	30.7	0.3	27.2	-4.47752	-2696.75	-4.30815	-2594.73	214.156	128983	31.1964	18789.1	135.62	174	26	M
8	30	31.3	-0.3	27.7	-4.8925	-2925.79	-4.60764	-2755.44	225.634	134933	30.6241	18313.6	135.62	174	26	M
9	0	25.6	3.4	31.2	-3.84664	-2274.56	-3.03051	-1791.98	157.706	93253.4	22.2047	13129.9	82.55	177	26	M
9	15	25.6	3.4	30.3	-3.85331	-2256.43	-2.59914	-1522.01	175.558	102803	23.8214	13949.4	82.55	177	26	M
9	30	27	3.2	32.3	-4.52432	-2707.51	-3.34138	-1999.6	173.317	103719	24.8826	14890.7	82.55	177	26	M
10	0	24.7	3.5	28.5	-2.30609	-1354.48	-2.06117	-1210.63	104.299	61259.8	19.5766	11498.3	59.49	155	24.5	F
10	15	29.3	3.5	25.4	-2.04057	-1229.39	-1.75994	-1060.31	140.073	84390.4	23.5587	14193.5	59.49	155	24.5	F
10	30	29	1.7	27.5	-4.9409	-2956.19	-4.50668	-2696.39	138.045	82593.8	23.3107	13947	59.49	155	24.5	F
11	0	23.4	3.3	30	-2.98146	-1683.85	-2.91614	-1646.96	86.6265	48924.4	13.98	7895.56	61	172	27	M
11	15	23.5	3.1	31	-3.0434	-1716.25	-2.97558	-1678.01	87.035	49081.4	14.7439	8314.5	61	172	27	M
11	30	22.9	3.2	29.7	-3.39658	-1951.74	-3.20963	-1844.31	105.485	60613.7	15.486	8898.52	61	172	27	M
12	0	29.1	4.1	26.3	-2.54681	-1417.71	-2.5033	-1393.49	140.471	78194.9	22.7134	12643.7	92	183	27	M
12	15	30.4	3.2	28.1	-2.98768	-1660.62	-2.98484	-1659.04	153.352	85236.3	25.3457	14087.7	92	183	27	M
12	30	29	5.1	28	-3.52015	-1945.95	-3.46033	-1912.88	172.276	95234.5	29.988	16577.4	92	183	27	M
13	0	26.7	2.3	29.5	-2.74077	-1589.64	-2.08569	-1209.69	206.433	119730	31.3911	18206.7	92	177	27	M
13	15	25.1	4.5	29.6	-3.65974	-2153.79	-2.90281	-1708.33	235.407	138539	35.8675	21108.3	92	177	27	M
13	30	24.9	4.5	30.8	-3.54469	-2111.3	-2.98884	-1780.22	235.94	140531	38.4603	22907.8	92	177	27	M
14	0	28.4	4.6	29.8	-3.94098	-2360.41	-3.52478	-2111.13	127.144	76151.3	20.1481	12067.5	84	170	27	M
14	15	27.8	2.9	30.2	-4.42952	-2647.5	-4.0325	-2410.21	130.429	77957	22.7772	13613.8	84	170	27	M
14	30	30.7	2.7	30.6	-4.69301	-2823.14	-4.38597	-2638.44	127.68	76807.6	22.4403	13499.2	84	170	27	M
15	0	23.4	3.9	29.2	-2.26873	-1257.93	-2.0928	-1160.38	135.494	75126.3	20.2416	11223.3	58	171	23.5	F
15	15	23.5	4.9	28.9	-2.02699	-1135.43	-1.87427	-1049.88	140.798	78868.7	21.1051	11822.1	58	171	23.5	F
15	30	23.3	5.1	28.7	-2.69687	-1521.27	-2.56445	-1446.58	152.695	86133.7	22.1939	12519.3	58	171	23.5	F
16	0	30.3	-0.5	29	-3.29964	-1733.19	-2.83152	-1487.3	176.112	92505.7	23.0529	12109	73.34	177	27	M
16	15	25.6	2.7	30.3	-3.16135	-1613.74	-2.6859	-1371.04	163.576	83498.5	23.8252	12161.8	73.34	177	27	M
16	30	26.4	3.4	30.3	-3.48661	-1816.85	-3.114	-1622.69	215.787	112445	28.0488	14616	73.34	177	27	M
17	0	24.1	3.1	28.4	-2.66256	-1434.29	-2.40383	-1294.91	110.85	59713.5	17.8162	9597.38	70.35	174	27.2	M
17	15	24.5	3.2	30	-5.0971	-2798.59	-4.8412	-2658.09	123.723	67931	20.2068	11094.7	70.35	174	27.2	M
17	30	24.5	3.5	29.4	-2.86427	-1567.89	-2.57231	-1408.08	140.858	77105.4	23.1336	12663.3	70.35	174	27.2	M
18	0	28.5	1.5	26.5	-3.26497	-1828.8	-3.17492	-1778.36	101.31	56746.7	16.7987	9409.43	89	182	26.1	M
18	15	24.6	4.8	28.5	-3.46639	-1963.71	-3.31877	-1880.08	135.666	76855	21.0727	11937.7	89	182	26.1	M
18	30	24.7	5.5	26.4	-4.08689	-2312.96	-3.82137	-2162.69	142.954	80904.6	23.1634	13109.2	89	182	26.1	M
19	0	25.8	0.1	27.5	-2.202	-1239.67	-1.84897	-1040.92	105.262	59260	17.1908	9677.98	66	169	23	F
19	15	24.5	0.7	27.8	-2.41563	-1376.97	-2.18222	-1243.92	121.568	69296.6	18.7571	10692	66	169	23	F
19	30	23.9	1.1	28.2	-3.61359	-2070.98	-3.44453	-1974.09	120.149	68858.5	18.2258	10445.4	66	169	23	F
20	0	23.6	2.1	26.8	-2.87531	-1666.61	-2.79597	-1620.63	87.7374	50855.2	13.9961	8112.56	71	166	23.9	F
20	15	23.3	3	26.7	-3.05511	-1781.48	-2.99174	-1744.53	107.604	62745.5	16.5669	9660.42	71	166	23.9	F
20	30	23.8	3.7	28.4	-3.21094	-1884.91	-3.14696	-1847.35	109.207	64107.6	17.573	10315.9	71	166	23.9	F
